# Supplementary material for: Bats data from fragmented forests in Terengganu State, Malaysia
Source: Data Brief. 2020 Apr 22;30:105567. doi: 10.1016/j.dib.2020.105567 (PMC7200844; doi:10.1016/j.dib.2020.105567)
Supplement: Supplementary file 1 [file mmc1.xml]

<?xml version="1.0" encoding="utf-8" standalone="no"?>
<data>
  <datasets>
    <author>nurul_huda@umt.edu.my;huda841@yahoo.com</author>
    <type>0</type>
    <dataset>
      <value>1</value>
      <reason>No data was used for the research described in the article</reason>
      <comments />
    </dataset>
  </datasets>
</data>
